# Supplementary material for: Use of Pleiotropy to Model Genetic Interactions in a Population
Source: PLoS Genet. 2012 Oct 11;8(10):e1003010. doi: 10.1371/journal.pgen.1003010 (PMC3469415; doi:10.1371/journal.pgen.1003010)
Supplement: Table S1 — Strain genotypes and phenotypes. (XLSX) [file pgen.1003010.s005.xlsx]

## Sheet: Table S1
Table S1. Strain genotypes and phenotypes
genotype=1 denotes presence of perturbation (knockout or STE11-4 allele), genotype=0 denotes wild type (BY)
Strain	far1Δ	bar1Δ	fus3Δ	msg5Δ	STE11-4	Mating Efficiency	Pheromone Response (PRE-GFP)
G1890	0	0	0	0	0	0	0
1B	0	0	0	0	1	1.71564	0.461542
2B	0	0	1	0	1	-1.49216	0.151847
3A	0	1	0	1	0	1.59911	1.05662
4B	1	1	1	1	1	-2.10531	0.594968
5A	0	0	0	0	1	1.67737	0.594433
6A	0	1	0	0	0	1.51969	0.836918
8A	0	0	1	1	0	1.10354	-0.111085
9B	1	0	1	0	1	-4.04732	-1.51289
10A	1	1	1	1	1	-3.32148	1.01164
11B	1	1	1	1	0	-1.41479	0.756935
12C	0	0	0	0	1	2.15606	1.04688
14C	0	1	1	1	0	-0.187799	0.869808
15A	0	0	1	1	1	-1.7899	-0.143772
17A	0	1	0	0	0	1.29807	1.32341
19B	1	1	0	1	0	0.73311	1.38243
20A	0	1	0	1	0	2.15248	1.19022
22C	1	0	1	0	1	-1.94618	-0.227169
24B	1	0	0	0	1	-1.17022	0.337622
25B	0	0	1	1	1	-0.39506	0.46666
26B	1	1	1	1	1	-1.82891	1.0598
27A	0	1	1	1	0	0.693262	1.02618
29A	0	0	0	0	1	1.73967	0.834671
30B	1	0	0	0	1	0.681544	0.813434
32A	1	0	1	1	0	-0.81877	0.254131
33C	1	0	0	0	0	-1.38109	-0.325164
34B	0	0	1	1	0	0.108444	0.270553
35B	0	1	1	0	1	-1.07356	-0.0432031
36A	0	1	1	1	1	-1.18959	0.924763
37B	1	1	0	0	1	1.16937	1.5265
38C	0	0	1	1	0	0.524986	0.0741658
39A	0	1	0	0	1	2.08041	1.04832
40A	0	1	0	1	0	1.82808	1.07843
41A	1	1	1	1	1	-2.85918	0.605372
43A	1	1	1	1	0	-0.462973	0.352279
44A	0	0	1	0	1	-0.251935	0.0338876
45B	1	0	1	1	0	-1.37099	-0.520523
46B	1	1	0	0	0	0.946082	1.11453
47A	1	0	0	0	0	-1.23268	-0.477696
48A	1	0	0	1	0	-0.671463	-0.00547648
49A	1	0	1	1	1	-2.34455	0.401361
50B	0	0	0	0	0	2.07655	0.11629
51B	0	1	0	1	0	1.69632	1.41653
54D	0	0	0	0	1	1.06592	0.647665
55A	1	0	0	0	1	0.448396	0.639897
56C	0	0	0	0	1	0.907612	0.807566
57B	0	1	1	0	0	0.0636768	0.536982
58A	0	0	1	0	1	-1.25964	-0.112474
59C	0	0	1	0	1	-1.09308	-0.636788
60C	0	1	1	1	1	-1.68716	0.196559
64A	1	0	0	0	1	0.132078	0.390082
65A	1	1	0	1	0	0.376504	1.27867
68B	1	0	1	1	0	-2.14604	-0.293265
69A	0	0	0	1	0	1.51507	0.50151
70B	0	1	1	1	1	-1.60599	0.550733
71B	0	1	0	0	1	1.80284	1.71031
73A	1	0	1	1	0	-1.53459	-0.0158986
74C	0	0	1	1	0	1.35645	0.246401
75B	1	1	1	0	1	-3.59139	-1.64588
76A	0	0	1	0	1	-2.45914	-0.138538
77C	1	0	1	1	0	-1.64938	-0.0738988
78A	0	0	0	0	0	1.8259	-0.401204
81B	1	1	0	1	0	0.368732	1.3264
82A	0	1	0	1	0	2.17638	1.46656
83C	0	0	1	0	1	-0.0828653	-0.54383
84B	0	0	1	0	1	-0.732162	0.159652
85B	0	0	1	1	0	1.438	-0.331467
86A	1	0	1	1	0	-1.6185	0.0601755
88A	0	1	1	1	1	-1.41542	-1.43193
89B	0	1	0	0	1	1.7967	1.61305
90C	0	1	0	1	0	1.36398	1.35085
92C	0	1	0	1	1	1.62896	1.2474
93A	0	0	0	0	1	1.64346	0.765642
94A	1	1	0	1	0	-0.0567297	1.43741
95B	0	1	1	1	0	0.153431	1.23687
97B	1	0	0	0	1	0.462655	0.936871
98A	1	0	0	0	0	-0.858393	-0.586083
99A	1	0	1	1	0	-1.79769	-0.0935434
102A	0	1	1	1	0	0.600586	0.733069
103A	1	0	1	0	1	-2.55309	-0.111695
104A	1	1	0	0	1	0.656313	1.74296
106A	0	1	1	1	0	0.0490206	1.16072
108C	0	1	0	1	0	1.61698	1.51235
109B	1	0	0	0	1	0.911094	0.59517
110A	0	0	1	0	1	0.432147	0.393949
111B	1	0	0	1	0	0.0150669	-0.00138324
112B	0	0	1	0	1	-1.41945	-0.0467489
113B	1	1	0	1	0	-0.521288	0.758152
114B	1	1	1	0	1	-2.87792	0.249955
115A	1	0	0	1	0	-0.217399	-0.166812
117C	1	0	1	0	0	-2.34873	-0.368864
118C	1	0	0	0	1	0.902431	0.498689
120A	0	0	1	0	0	0.412479	-0.255842
128A	1	1	0	1	0	0.574366	1.1746
136A	1	0	1	0	0	-0.922383	-0.474102
138C	0	1	0	0	1	0.747898	1.78207
141B	1	1	1	1	0	-3.21168	1.07964
148A	1	1	1	1	0	-2.8734	0.735478
149A	1	0	1	0	0	-4.04732	-0.431361
152A	0	0	1	1	0	-0.524634	0.000900571
154A	0	1	1	0	0	-0.721407	0.686488
156A	0	1	0	1	0	0.902828	1.45757
158B	1	0	0	1	0	-0.703583	-0.887337
160A	1	1	1	1	0	-1.62705	0.538041
161B	0	0	1	1	0	-0.102494	0.248454
162A	1	1	1	0	1	-3.1004	-0.395082
164A	1	1	0	1	0	-0.234629	1.44256
165C	0	1	1	0	0	-0.603475	0.666789
171A	1	1	1	0	0	-2.5788	0.444783
172A	0	1	1	0	1	-1.72851	-0.176601
173A	1	1	1	1	0	-1.61767	1.13586
175A	0	1	0	1	0	0.910702	1.19349
177C	0	1	0	1	0	0.984567	1.5902
178B	0	1	0	0	0	1.16764	1.62588
182B	0	0	0	1	0	0.814555	0.229257
183A	0	0	0	1	0	0.703225	0.191107
185B	1	0	1	0	1	-3.02045	0.0969466
186C	1	0	1	0	0	-4.04732	-0.276331
187B	1	0	1	0	1	-3.17443	0.00616103
188C	1	1	0	1	0	-0.508329	1.28095
189C	1	1	0	0	0	-0.3848	0.999129
190B	1	1	0	1	0	-0.351356	1.29345
191A	0	1	1	0	1	-1.04354	0.964453
192A	0	1	1	1	1	0.0488705	0.983099
193A	1	0	1	1	1	-2.52458	0.555643
195A	0	1	0	1	0	0.995705	1.26955
196A	0	0	1	0	0	-0.40401	-0.17031
198A	0	0	1	1	0	-0.782081	-0.115418
199B	0	1	0	1	0	0.450116	1.24291
201A	0	0	1	0	1	-0.827837	0.188102
204A	0	1	1	0	0	-0.606494	0.530632
205A	0	1	1	1	0	-0.367464	0.844709
208A	0	0	1	0	1	-0.626999	0.1307
209B	0	1	1	0	1	-2.5957	-0.964743
211B	1	0	0	1	0	-0.305131	-0.437204
212A	0	1	1	1	0	-0.0885219	1.02648
213C	1	0	0	0	1	0.0758046	0.843515
215B	1	0	0	0	0	-0.870416	-0.429344
216B	1	0	1	0	0	-2.5788	0.0302123
217A	0	0	0	1	0	0.517718	0.394723
218C	0	0	0	1	0	1.3745	-0.191473
219B	0	0	1	0	1	-0.833173	0.147341
220A	0	0	1	1	0	0.182796	0.300452
221B	1	1	1	1	0	-2.1212	0.48699
225B	1	1	1	0	1	-2.35863	1.05414
226A	1	0	1	0	1	-0.702275	0.0628186
228A	1	1	0	1	0	0.281312	1.61367
238A	1	0	1	0	0	-0.546227	-0.0788318
241C	1	1	0	1	0	-0.202367	1.47662
243A	0	0	1	0	0	-0.273288	0.114492
244A	1	0	0	0	0	-1.01458	-0.406761
250B	0	1	0	1	0	0.249618	1.74375
251A	1	0	1	1	0	-1.92238	-0.0476168
252A	0	1	1	0	0	-0.105575	0.830046
253B	1	0	1	0	1	-1.53864	0.353466
256A	0	1	0	0	0	1.55185	1.53985
260C	0	1	1	0	1	-0.333512	1.02035
261A	0	1	0	0	1	1.21671	1.75694
262A	1	0	1	1	0	-4.04732	-0.576396
263B	1	1	1	0	0	-2.75489	0.533346
264B	1	0	1	0	1	-2.86024	-0.17531
266B	0	1	0	0	0	0.804615	1.49332
268B	0	0	0	1	0	1.35349	0.357254
269A	0	1	1	0	0	-0.0780513	0.759509
271A	1	0	0	1	0	0.0279073	-0.735341
272A	0	1	1	0	0	-0.336767	0.70978
274A	0	1	1	1	0	0.415076	1.34445
275A	1	0	1	0	1	-0.530692	1.04493
278B	1	1	0	1	0	0.0511903	0.908424
281A	0	1	0	1	0	1.56149	1.4141
282A	0	1	1	1	0	0.135557	1.41478
283B	0	0	0	0	1	1.42004	1.36257
284B	0	1	1	0	1	-1.48492	0.556094
285B	0	1	0	1	0	1.50605	1.44987
287A	1	0	1	1	0	-4.04732	0.279683
291A	1	0	0	1	0	0.753164	-0.0372821
293A	0	0	0	1	0	1.62921	0.5714
294A	1	1	0	1	0	-0.737299	1.33759
295B	1	0	1	0	1	-4.04732	0.0577312
299B	1	1	1	0	1	-4.04732	0.968153
300B	0	0	1	1	1	-1.79982	-0.738482
301A	1	0	0	0	1	0.168999	0.666845
302A	0	0	1	0	1	-1.10859	0.212354
303A	1	1	0	1	0	-0.85498	0.946059
304A	1	0	1	0	1	-3.06016	-1.23587
305C	0	0	1	0	0	0.99407	0.408068
307A	0	1	0	1	0	1.90645	1.32109
308B	0	1	0	1	0	1.8305	1.48609
309A	1	0	0	1	0	-0.385538	-0.625162
310B	1	1	1	0	1	-2.59746	0.684836
313C	1	1	0	0	1	-0.155692	1.73129
314A	0	0	0	0	1	2.61136	0.544033
315A	0	1	1	1	1	-0.182401	1.10936
316C	0	1	0	0	1	1.54346	1.67713
317A	0	1	0	1	0	1.15703	1.50121
319C	1	1	1	1	0	-2.66011	0.984195
321B	1	0	1	0	1	-2.92238	-0.615644
324B	1	1	0	1	0	-0.788696	1.19264
325A	1	1	1	1	0	-0.538698	1.09427
332B	1	1	0	0	1	-0.479829	1.70896
340A	0	0	1	0	0	-0.530456	-0.462082
342B	0	1	1	0	1	-1.13503	0.933812
347A	1	1	0	1	0	-0.729639	1.166
348A	0	1	1	0	0	-0.632349	0.766187
350A	1	1	0	0	0	-0.736073	1.09258
354A	0	1	1	0	1	-1.55	0.797982
357A	1	1	1	0	1	-4.04732	0.936196
362A	1	0	1	0	0	-2.57317	-0.211887
363C	1	0	1	0	1	0.712549	0.0305864
364A	1	0	1	1	0	-4.04732	-0.286504
365C	1	1	0	0	0	-1.11114	1.24777
366A	0	0	0	1	0	1.26141	-0.335745
367A	1	1	0	1	0	0.401147	1.0189
372A	0	0	1	0	1	-1.11339	0.581939
373A	0	1	1	1	0	-0.00828471	1.08142
374C	1	0	0	1	0	-0.36963	-0.662391
376B	1	1	1	0	1	-0.936931	1.03839
377C	0	1	0	1	0	0.832212	1.6637
380A	0	1	0	0	0	0.68234	1.56934
