# Supplementary material for: Use of Pleiotropy to Model Genetic Interactions in a Population
Source: PLoS Genet. 2012 Oct 11;8(10):e1003010. doi: 10.1371/journal.pgen.1003010 (PMC3469415; doi:10.1371/journal.pgen.1003010)
Supplement: Table S2 — SVD gene sets. (XLSX) [file pgen.1003010.s006.xlsx]

## Sheet: Table S2
Table S2. SVD gene sets
1-Positive	1-Negative	2-Positive	2-Negative	3-Positive	3-Negative
YAL067C	YAR018C	YAR020C	YAL061W	YAL062W	YAL053W
YAR035W	YBL002W	YBL010C	YAR071W	YAR060C	YAR027W
YBL016W	YBL003C	YBL034C	YBL016W	YAR066W	YBL016W
YBL043W	YBL034C	YBL048W	YBL029W	YAR068W	YBL043W
YBR012C	YBL044W	YBL049W	YBL069W	YBL034C	YBL078C
YBR040W	YBR009C	YBR023C	YBR054W	YBL039C	YBR071W
YBR046C	YBR038W	YBR040W	YBR069C	YBL109W	YBR145W
YBR047W	YBR070C	YBR066C	YBR085W	YBR040W	YBR149W
YBR083W	YBR071W	YBR083W	YBR092C	YBR067C	YBR150C
YBR104W	YBR138C	YBR156C	YBR093C	YBR069C	YBR182C
YBR115C	YCL026C-B	YBR158W	YBR145W	YBR084W	YBR183W
YBR145W	YCL040W	YCL021W-A	YBR238C	YBR148W	YBR258C
YBR147W	YCR021C	YCL027W	YBR296C	YBR206W	YBR284W
YBR256C	YCR090C	YCL055W	YCL025C	YBR267W	YBR285W
YBR294W	YDL003W	YCL056C	YCR021C	YCL021W-A	YBR294W
YBR296C	YDL049C	YCL076W	YCR090C	YCR089W	YBR295W
YCL027W	YDL128W	YCR089W	YDL039C	YCR090C	YCL049C
YCL030C	YDL179W	YDL071C	YDL048C	YDL063C	YCL076W
YCL055W	YDL227C	YDL114W	YDL182W	YDL114W	YCR073C
YCL056C	YDR033W	YDL127W	YDL241W	YDL128W	YCR099C
YCL076W	YDR055W	YDR085C	YDR033W	YDL201W	YCR100C
YCR089W	YDR146C	YDR124W	YDR046C	YDR020C	YCR101C
YDL066W	YDR171W	YDR249C	YEL039C	YDR021W	YDL021W
YDL127W	YDR451C	YDR309C	YEL065W	YDR060W	YDL085W
YDL170W	YDR501W	YDR410C	YEL073C	YDR087C	YDL169C
YDL182W	YDR507C	YDR451C	YER001W	YDR101C	YDL234C
YDL198C	YDR522C	YDR461W	YER026C	YDR223W	YDL241W
YDR124W	YER003C	YDR503C	YER049W	YDR275W	YDR034W-B
YDR253C	YER032W	YDR522C	YER053C-A	YDR317W	YDR055W
YDR259C	YER070W	YEL059C-A	YGL158W	YDR324C	YDR059C
YDR281C	YER150W	YER019W	YGL255W	YDR342C	YDR242W
YDR380W	YER187W	YER032W	YGL258W	YDR343C	YDR281C
YDR461W	YGL010W	YER039C	YGL259W	YDR384C	YDR350C
YEL065W	YGR041W	YER039C-A	YGR052W	YDR455C	YDR374C
YER024W	YGR108W	YER188W	YGR088W	YDR461W	YDR379C-A
YER052C	YGR153W	YFL026W	YGR123C	YDR465C	YDR380W
YER069W	YHL028W	YFL030W	YGR138C	YDR522C	YDR435C
YER073W	YHR061C	YFL047W	YGR234W	YDR528W	YEL041W
YER096W	YHR153C	YGL010W	YGR249W	YDR539W	YEL060C
YER175C	YIL016W	YGL028C	YGR254W	YDR543C	YER045C
YER184C	YIL140W	YGL032C	YGR260W	YEL074W	YER062C
YER185W	YIL158W	YGL051W	YGR286C	YEL075W-A	YER065C
YFL026W	YIL169C	YGL052W	YHR020W	YER011W	YER124C
YFL027C	YJL051W	YGL053W	YHR046C	YER064C	YER188W
YFR023W	YJL052W	YGL116W	YHR094C	YER070W	YFL061W
YFR030W	YJL078C	YGL192W	YHR128W	YER145C	YGL028C
YFR055W	YJL092W	YGL194C	YHR136C	YER187W	YGL117W
YGL024W	YJL153C	YGL230C	YHR183W	YFL045C	YGL121C
YGL032C	YJL158C	YGR014W	YHR215W	YGL010W	YGL156W
YGL051W	YJL187C	YGR032W	YHR216W	YGL032C	YGL248W
YGL052W	YJR092W	YGR040W	YIL015W	YGL230C	YGR043C
YGL053W	YJR153W	YGR092W	YIL016W	YGR040W	YGR044C
YGL117W	YKL096W	YGR109W-A	YIL053W	YGR109C	YGR108W
YGL180W	YKL096W-A	YGR122C-A	YIL169C	YGR109W-A	YGR149W
YGL184C	YKL101W	YGR153W	YIR030C	YGR123C	YGR161C
YGL192W	YKL164C	YGR221C	YJL052W	YGR151C	YGR166W
YGL224C	YKL185W	YHL012W	YJL116C	YGR245C	YGR213C
YGR065C	YKR011C	YHL024W	YJL153C	YGR279C	YHL022C
YGR109W-A	YKR093W	YHR005C	YJL157C	YGR280C	YHR087W
YGR110W	YLR049C	YHR084W	YJL160C	YHL026C	YHR137W
YGR121C	YLR121C	YHR096C	YJL218W	YHR020W	YHR140W
YGR122C-A	YLR131C	YHR097C	YJR048W	YHR142W	YHR143W
YGR239C	YLR183C	YHR142W	YJR115W	YHR212C	YHR209W
YGR251W	YLR190W	YHR152W	YJR147W	YHR214W	YIL023C
YHL035C	YLR234W	YHR177W	YKR093W	YIL009W	YIL107C
YHR005C	YLR286C	YIL023C	YLL028W	YIL015W	YIL108W
YHR018C	YML027W	YIL037C	YLR134W	YIL072W	YIR032C
YHR029C	YML052W	YIL082W-A	YLR136C	YIL082W-A	YIR039C
YHR071W	YML058W-A	YIL117C	YLR231C	YIL096C	YJL082W
YHR137W	YML100W	YIL123W	YML123C	YIL099W	YJL107C
YIL015W	YMR001C	YIL140W	YMR069W	YIL162W	YJL108C
YIL037C	YMR006C	YIR042C	YMR120C	YIL166C	YJL144W
YIL082W-A	YMR032W	YJL107C	YMR271C	YJL116C	YJL155C
YIL164C	YMR144W	YJL108C	YNL024C	YJL122W	YJL161W
YIL165C	YMR199W	YJL158C	YNL053W	YJL145W	YJL171C
YIR017C	YMR303C	YJL169W	YNL065W	YJR047C	YJL217W
YIR034C	YNL015W	YJL170C	YNL160W	YJR079W	YJL218W
YJL088W	YNL030W	YJL187C	YNL231C	YJR129C	YKL096W
YJL116C	YNL058C	YJR054W	YNR060W	YJR150C	YKL161C
YJL157C	YNL066W	YJR079W	YOL014W	YJR153W	YKL163W
YJL160C	YNL160W	YJR150C	YOL059W	YJR157W	YKL185W
YJL170C	YNL289W	YJR153W	YOL155C	YJR162C	YLL012W
YJL200C	YNL300W	YJR157W	YOL158C	YKL043W	YLR010C
YJL213W	YNL327W	YKL043W	YOR135C	YKL050C	YLR054C
YJL217W	YNR009W	YKL095W	YOR273C	YKL095W	YLR111W
YJL219W	YNR034W-A	YKL096W-A	YOR339C	YKL220C	YLR112W
YJR010W	YNR067C	YKL101W	YOR382W	YKL225W	YLR121C
YJR025C	YOL007C	YKL102C	YOR387C	YKR013W	YLR194C
YJR109C	YOL151W	YKL104C	YPL019C	YKR042W	YLR300W
YJR130C	YOL154W	YKL127W	YPL033C	YKR081C	YLR327C
YJR137C	YOL155C	YKL128C	YPL058C	YKR102W	YLR414C
YJR148W	YOR025W	YKL189W	YPL111W	YLL005C	YML123C
YJR154W	YOR074C	YKL209C	YPR124W	YLL057C	YMR103C
YJR155W	YOR178C	YKL220C	YPR138C	YLL065W	YMR104C
YKL001C	YOR247W	YKR011C	YPR156C	YLR040C	YMR118C
YKL029C	YOR248W	YKR013W	YPR157W	YLR042C	YMR174C
YKL120W	YOR264W	YKR034W		YLR084C	YMR238W
YKL128C	YOR315W	YKR046C		YLR114C	YMR251W-A
YKL209C	YPL014W	YKR061W		YLR211C	YMR280C
YKL217W	YPL124W	YKR091W		YLR307W	YMR316W
YKL218C	YPL127C	YLL005C		YLR311C	YNL058C
YKR034W	YPL158C	YLR010C		YLR411W	YNL066W
YKR042W	YPL163C	YLR040C		YLR413W	YNL078W
YKR069W	YPL256C	YLR042C		YLR446W	YNL093W
YLL055W	YPR002C-A	YLR049C		YLR452C	YNL192W
YLR089C	YPR054W	YLR084C		YLR463C	YNL237W
YLR092W	YPR119W	YLR111W		YLR465C	YNL293W
YLR142W	YPR149W	YLR112W		YML027W	YNL335W
YLR205C	YPR194C	YLR194C		YML047C	YNR065C
YLR213C		YLR210W		YML093W	YNR066C
YLR237W		YLR211C		YMR049C	YNR067C
YLR266C		YLR213C		YMR127C	YOL016C
YLR267W		YLR286C		YMR170C	YOL047C
YLR307W		YLR307W		YMR173W	YOL159C
YLR452C		YLR311C		YMR173W-A	YOR107W
YML047C		YLR331C		YMR199W	YOR134W
YML116W		YLR332W		YMR202W	YOR208W
YML123C		YLR414C		YMR235C	YOR220W
YMR015C		YLR452C		YMR245W	YOR306C
YMR042W		YML047C		YMR246W	YOR345C
YMR058W		YMR065W		YMR303C	YOR356W
YMR062C		YMR118C		YNL087W	YPL052W
YMR065W		YMR144W		YNL112W	YPL067C
YMR095C		YMR170C		YNL141W	YPL088W
YMR096W		YMR173W-A		YNL182C	YPL089C
YMR107W		YMR198W		YNL289W	YPL110C
YMR108W		YMR232W		YNL300W	YPL240C
YMR232W		YMR280C		YNL337W	YPR077C
YMR305C		YMR304C-A		YNR018W
YNL042W		YMR305C		YNR044W
YNL053W		YMR322C		YNR077C
YNL104C		YMR323W		YOL030W
YNL145W		YNL036W		YOL104C
YNL277W		YNL042W		YOL144W
YNL279W		YNL058C		YOL154W
YNR044W		YNL078W		YOL165C
YNR056C		YNL106C		YOR028C
YNR058W		YNL133C		YOR177C
YOL058W		YNL145W		YOR247W
YOL104C		YNL192W		YOR248W
YOL119C		YNL208W		YOR296W
YOL140W		YNL269W		YOR309C
YOL158C		YNL270C		YOR348C
YOR011W		YNL279W		YPL163C
YOR108W		YNL283C		YPL192C
YOR130C		YNL285W		YPR006C
YOR186W		YNL300W		YPR054W
YOR226C		YNR032W
YOR237W		YNR044W
YOR302W		YOL007C
YOR303W		YOL019W
YOR337W		YOL112W
YOR339C		YOL165C
YOR343C		YOL166C
YOR348C		YOR126C
YOR363C		YOR127W
YPL033C		YOR177C
YPL058C		YOR188W
YPL092W		YOR237W
YPL156C		YOR247W
YPL192C		YOR248W
YPL198W		YOR296W
YPL250C		YOR315W
YPL264C		YOR342C
YPL265W		YOR343C
YPL274W		YOR380W
YPR145W		YOR391C
YPR159W		YOR393W
YPR167C		YPL141C
		YPL156C
		YPL163C
		YPL192C
		YPL280W
		YPL281C
		YPR005C
		YPR054W
		YPR075C
		YPR141C
		YPR159W
