# Supplementary material for: Use of Pleiotropy to Model Genetic Interactions in a Population
Source: PLoS Genet. 2012 Oct 11;8(10):e1003010. doi: 10.1371/journal.pgen.1003010 (PMC3469415; doi:10.1371/journal.pgen.1003010)
Supplement: Table S3 — SVD gene set GO biological process annotation and transcription factor enrichments for gene expression sets. (XLSX) [file pgen.1003010.s007.xlsx]

## Sheet: Table S3
Table S3. SVD gene set GO biological process annotation and transcription factor enrichments for gene expression sets
a Transcription factor enrichments for Bonferroni-corrected p < 0.0001, GO biological process annotation enrichments for p < 0.0001 (estimated FDR less than 1%, see Methods)
Annotation	# in set	# in genome	pa	Genes
1-Positive	169
organic acid metabolic process	48	345	1.61857e-20	ADH5, ALD5, ARG1, ARG3, ARG4, ARG5, ARG8, ARG80, ARO10, ARO9, ASN1, BAT2, BIO3, BIO5, CPA1, CPA2, ECM17, ECM40, HIS4, HOM3, IDP1, ILV2, LEU4, LEU9, LYS1, LYS2, LYS20, MAE1, MET1, MET10, MET14, MET16, MET2, MET28, MET3, ORT1, PDR12, PUT1, PUT4, SNO1, SRY1, STR2, STR3, UGA3, YAT1, YAT2, YFR055W, YLR089C
cellular amino acid metabolic process	44	287	1.84466e-20	ADH5, ARG1, ARG3, ARG4, ARG5, ARG8, ARG80, ARO10, ARO9, ASN1, BAT2, CPA1, CPA2, ECM17, ECM40, HIS4, HOM3, IDP1, ILV2, LEU4, LEU9, LYS1, LYS2, LYS20, MAE1, MET1, MET10, MET14, MET16, MET2, MET28, MET3, ORT1, PUT1, PUT4, SNO1, SRY1, STR2, STR3, UGA3, YAT1, YAT2, YFR055W, YLR089C
cellular amino acid biosynthetic process	33	157	1.04567e-19	ARG1, ARG3, ARG4, ARG5, ARG8, ASN1, BAT2, CPA1, CPA2, ECM17, ECM40, HIS4, HOM3, IDP1, ILV2, LEU4, LEU9, LYS1, LYS2, LYS20, MET1, MET10, MET14, MET16, MET2, MET28, MET3, ORT1, PUT1, STR2, STR3, YFR055W, YLR089C
arginine biosynthetic process	9	10	1.5876e-13	ARG1, ARG3, ARG4, ARG5, ARG8, CPA1, CPA2, ECM40, ORT1
conjugation with cellular fusion	22	106	2.96561e-13	AGA1, AGA2, ASG7, BAR1, FAR1, FIG1, FIG2, FUS1, FUS2, FUS3, GPA1, KAR4, KAR5, MFA1, MFA2, MSG5, PRM1, PRM2, PRM3, SCW10, SST2, STE2
aspartate family amino acid biosynthetic process	16	50	4.45512e-13	ASN1, ECM17, HOM3, LYS1, LYS2, LYS20, MET1, MET10, MET14, MET16, MET2, MET28, MET3, STR2, STR3, YFR055W
methionine metabolic process	13	40	6.16262e-11	ARO10, ECM17, HOM3, MET1, MET10, MET14, MET16, MET2, MET28, MET3, STR2, STR3, YFR055W
cysteine metabolic process	9	16	1.55398e-10	ECM17, MET10, MET14, MET16, MET28, MET3, STR2, STR3, YFR055W
sulfur compound biosynthetic process	15	67	7.0969e-10	BIO3, BIO5, ECM17, MET1, MET10, MET14, MET16, MET2, MET28, MET3, SNO1, SNZ1, STR2, STR3, YFR055W
methionine biosynthetic process	11	32	9.81049e-10	ECM17, MET1, MET10, MET14, MET16, MET2, MET28, MET3, STR2, STR3, YFR055W
response to pheromone	16	93	1.1202e-08	AGA1, AGA2, BAR1, FAR1, FIG1, FIG2, FUS3, GPA1, KAR4, MFA1, MFA2, MSG5, PRM1, SST2, STE2, STE6
cytogamy	6	9	5.27894e-08	FIG1, FIG2, FUS1, FUS2, PRM1, STE2
response to pheromone involved in conjugation with cellular fusion	13	67	6.40573e-08	AGA1, AGA2, BAR1, FAR1, FIG1, FIG2, FUS3, GPA1, MFA1, MFA2, MSG5, SST2, STE2
cysteine biosynthetic process	6	12	5.38463e-07	ECM17, MET10, MET14, MET16, MET28, MET3
sulfate assimilation	6	12	5.38463e-07	ECM17, MET1, MET10, MET14, MET16, MET3
transmembrane transport	27	327	1.16044e-06	ATR1, AUS1, BIO5, DIP5, ENB1, FET3, HXT9, JEN1, MCH4, MEP1, OAC1, PHO84, PHO89, PUT4, SAM3, SEO1, SIT1, SSU1, STE6, SUL1, SUL2, THI7, VHT1, VMR1, YHM1, YLL055W, YMC2
ornithine metabolic process	5	8	1.20697e-06	ARG3, ARG4, ARG5, ARG8, ECM40
karyogamy involved in conjugation with cellular fusion	6	16	4.22043e-06	FUS2, GPA1, KAR4, KAR5, PRM2, PRM3
anion transport	8	38	1.28236e-05	ATR1, JEN1, OAC1, PHO84, PHO89, SSU1, SUL1, SUL2
cellular amino acid catabolic process	9	52	1.96568e-05	ADH5, ARO10, BAT2, PUT1, PUT4, SRY1, UGA3, YFR055W, YLR089C
pheromone-dependent signal transduction involved in conjugation with cellular fusion	7	30	2.22849e-05	FAR1, FUS3, GPA1, MFA1, MFA2, MSG5, STE2
inorganic anion transport	6	23	4.46384e-05	OAC1, PHO84, PHO89, SSU1, SUL1, SUL2
organic acid transport	10	76	7.95513e-05	BIO5, DIP5, JEN1, OAC1, ORT1, PDR12, PUT4, SAM3, VHT1, YLL055W
GCN4	37	202	2.98979e-19	APG1, ARG1, ARG3, ARG4, ARG5, ARG8, ASN1, ATR1, BNA1, BOP2, CPA2, ECM40, HIS4, HOM3, ICY2, IDP1, LEU4, LYS1, LYS2, MCH4, MET10, MET16, MET28, NIT1, PCL5, PDR8, RIB5, SAM3, SNO1, SNZ1, STR3, UGA3, VHT1, YBR147W, YHM1, YHR029C, YPL264C
STE12	35	313	3.50312e-11	AGA1, ASN1, BAR1, DAL80, FAR1, FIG1, FUS1, FUS2, FUS3, GPA1, GYP8, KAR4, LEU4, MFA1, MSG5, NCA3, NDJ1, PCL2, PRM1, PRM2, PRM3, PRM4, PRM6, SCW10, SDT1, SST2, STE2, STE6, TEA1, TEC1, UTH1, YCL056C, YFR055W, YGR251W, YMR107W
DIG1	22	169	8.03789e-08	BAR1, FIG1, FUS1, FUS2, FUS3, GPA1, GYP8, KAR4, LEU4, MSG5, PCL2, PRM1, PRM2, PRM3, PRM4, PRM6, SCW10, SST2, STE2, STE6, TEC1, YCL056C
RTG3	15	86	8.71665e-07	ARG1, ARG3, ARG5, BAT2, BOP2, CPA2, DIP5, ECM13, FUS3, HIS4, ICY2, IDP1, PCL5, PDR8, UGA3
1-Negative	109
cell wall organization or biogenesis	19	217	2.35211e-08	CHS2, CIS3, CTS1, CWP1, CWP2, DSE4, KNH1, PGU1, PIR1, PMI40, PST1, SMK1, SRL1, SUN4, WSC4, YBL044W, YGP1, YOL155C, YPS3
cell division	22	306	5.94512e-08	AXL2, BUD4, BUD9, CDC5, CHS2, CLB1, CLB2, CLN1, CLN2, CTS1, DSE4, EGT2, GIC1, GIN4, HOF1, MCD1, MMR1, PCL1, PCL9, STU1, SUN4, SWE1
cell cycle	32	614	8.34423e-08	ACE2, AXL2, BUD4, BUD9, CDC5, CHS2, CLB1, CLB2, CLN1, CLN2, DSE3, EGT2, GAC1, GIC1, HOF1, HSL1, HUG1, MCD1, MMR1, PCL1, PCL9, SPC29, SPO16, SPS2, STU1, SUN4, SWE1, SWI5, TOP3, YHP1, YIL158W, YOX1
cellular cell wall organization or biogenesis	19	247	1.897e-07	CHS2, CIS3, CTS1, CWP1, CWP2, KNH1, PGU1, PIR1, PMI40, PST1, SMK1, SPS2, SRL1, SUN4, WSC4, YBL044W, YGP1, YOL155C, YPS3
cellular cell wall organization	17	206	3.33322e-07	CHS2, CIS3, CTS1, CWP1, CWP2, KNH1, PGU1, PIR1, PST1, SMK1, SPS2, SRL1, SUN4, WSC4, YBL044W, YOL155C, YPS3
regulation of cyclin-dependent protein kinase activity	7	27	5.488e-07	CLB1, CLB2, CLN1, CLN2, PCL1, PCL9, SWE1
cell cycle process	27	533	2.0261e-06	ACE2, AXL2, BUD4, BUD9, CDC5, CHS2, CLB1, CLB2, CLN2, EGT2, GAC1, GIC1, HOF1, HSL1, HUG1, MCD1, PCL1, PCL9, SPC29, SPO16, SPS2, STU1, SWE1, SWI5, TOP3, YHP1, YOX1
regulation of spindle pole body separation	4	9	1.5658e-05	CDC5, CLB1, CLB2, SWE1
regulation of transcription involved in G1 phase of mitotic cell cycle	4	10	2.57073e-05	ACE2, SWI5, YHP1, YOX1
cytokinesis	10	110	4.61241e-05	AXL2, BUD4, BUD9, CHS2, CTS1, DSE4, EGT2, GIC1, HOF1, SUN4
cytokinetic process	9	91	5.79989e-05	AXL2, BUD4, BUD9, CHS2, CTS1, DSE4, GIC1, HOF1, SUN4
SWI4	24	157	1.27926e-14	BUD9, CLB2, CLN1, CWP1, CWP2, GAC1, GIC1, GIN4, HO, HSL1, MCD1, NCE102, PCL1, RNR1, SPC29, SRL1, SVS1, SWE1, VCX1, YBR070C, YBR071W, YHP1, YOX1, YPS3
SWI6	23	155	1.19423e-13	BUD9, CDC21, CIS3, CLN1, CLN2, CWP1, CWP2, GIC1, GIN4, HPR5, MCD1, PCL1, RNR1, SRL1, SVS1, SWE1, TSL1, VCX1, YBR070C, YBR071W, YHP1, YNR009W, YOX1
FKH2	19	151	1.02332e-09	BUD4, CHS2, CLB2, CLN1, CTS1, GIC1, HDR1, HHF1, MRH1, RNR1, SRL1, SUR7, SWI5, TDH1, WSC4, YHP1, YJL051W, YNL058C, YPL014W
NDD1	14	75	3.11611e-09	BUD4, CDC5, CLB2, CLN1, MRH1, NCE102, SWI5, TDH1, TSL1, WSC4, YHP1, YIL158W, YJL051W, YNL058C
MBP1	21	223	2.0025e-08	AXL2, BUD9, CDC21, CLN1, GIC1, GIN4, HSL1, MCD1, PCL1, PMI40, RNR1, SPO16, STU1, SWE1, YHP1, YLR049C, YNR009W, YOL007C, YOX1, YPL014W, YPS3
MCM1	12	79	1.06572e-06	BUD4, BUD9, CLB2, KIN3, MMR1, PCL1, SUR7, SWI5, TDH1, YGP1, YJL051W, YNL058C
SWI5	11	93	6.42199e-05	ASH1, BUD9, CTS1, EGT2, HO, PCL9, PIR1, TSL1, VCX1, YGP1, YPL158C
2-Positive	179
conjugation	26	108	1.44884e-16	AFR1, AGA1, AGA2, ASG7, CIK1, FIG1, FIG2, FUS1, FUS2, GPA1, KAR3, KAR4, KAR5, KSS1, MFA1, MFA2, MID2, OPY2, PRM1, PRM2, PRM3, RGA1, SCW10, SST2, STE12, STE2
conjugation with cellular fusion	25	106	9.8738e-16	AFR1, AGA1, AGA2, ASG7, CIK1, FIG1, FIG2, FUS1, FUS2, GPA1, KAR3, KAR4, KAR5, KSS1, MFA1, MFA2, OPY2, PRM1, PRM2, PRM3, RGA1, SCW10, SST2, STE12, STE2
reproductive process	36	342	8.14389e-11	AFR1, AGA1, AGA2, CDA1, CDC20, CHS3, CIK1, CRR1, FIG1, FIG2, FUS1, FUS2, GPA1, GSC2, IME4, KAR3, KAR4, KAR5, KSS1, MFA1, MFA2, MPC54, OPY2, PRM1, PRM2, PRM3, RGA1, RIM4, SMK1, SPO12, SPO75, SPS2, SST2, STE2, SWE1, YIL082W-A
cellular process involved in reproduction	36	346	1.1392e-10	AFR1, AGA1, AGA2, CDA1, CDC20, CHS3, CIK1, CRR1, FIG1, FIG2, FUS1, FUS2, GPA1, GSC2, IME4, KAR3, KAR4, KAR5, KSS1, MFA1, MFA2, MPC54, OPY2, PRM1, PRM2, PRM3, RGA1, RIM4, SMK1, SPO12, SPO75, SPS2, SST2, STE2, SWE1, YIL082W-A
response to pheromone	18	93	4.40815e-10	AFR1, AGA1, AGA2, FIG1, FIG2, GPA1, KAR4, KSS1, MFA1, MFA2, OPY2, PRM1, RGA1, SST2, STE12, STE14, STE2, STE6
karyogamy involved in conjugation with cellular fusion	8	16	9.38509e-09	CIK1, FUS2, GPA1, KAR3, KAR4, KAR5, PRM2, PRM3
cellular cell wall organization	24	206	2.37555e-08	CDA1, CHS1, CHS3, CHS7, CIS3, CRR1, CTS1, CWP2, FIG2, GSC2, KRE6, MID2, MPC54, PGU1, SCW10, SCW11, SIM1, SMK1, SPO75, SPS2, SRL1, WSC2, YLR194C, YLR414C
cytogamy	6	9	7.45599e-08	FIG1, FIG2, FUS1, FUS2, PRM1, STE2
response to pheromone involved in conjugation with cellular fusion	13	67	1.26809e-07	AFR1, AGA1, AGA2, FIG1, FIG2, GPA1, KSS1, MFA1, MFA2, OPY2, RGA1, SST2, STE2
regulation of cell morphogenesis	7	20	1.61472e-06	FIG2, FUS1, FUS2, GIC2, GSC2, HYM1, SMK1
cellular component morphogenesis	12	79	5.99321e-06	AFR1, CDA1, CHS3, CRR1, FIG1, FIG2, GSC2, MID2, MPC54, SMK1, SPO75, SPS2
polysaccharide metabolic process	11	67	6.84213e-06	CDA1, CHS1, CHS3, CHS7, CTS1, GFA1, GSC2, KRE6, PGM1, PGU1, PPG1
fungal-type cell wall organization or biogenesis	19	192	9.06607e-06	CDA1, CHS3, CHS7, CIS3, CRR1, CWP2, GFA1, GSC2, KRE6, MID2, MPC54, SIM1, SMK1, SPO75, SPS2, SRL1, WSC2, YLR194C, YLR414C
pheromone-dependent signal transduction involved in conjugation with cellular fusion	7	30	3.23603e-05	AFR1, GPA1, KSS1, MFA1, MFA2, RGA1, STE2
fungal-type cell wall biogenesis	10	67	4.28888e-05	CDA1, CHS3, CHS7, CRR1, GFA1, GSC2, MPC54, SMK1, SPO75, SPS2
ascospore wall assembly	8	43	5.05492e-05	CDA1, CHS3, CRR1, GSC2, MPC54, SMK1, SPO75, SPS2
STE12	67	313	1.64535e-40	AFR1, AGA1, AMN1, CDC20, CHS1, CHS3, CHS7, CIK1, CWP2, DAL80, FIG1, FUS1, FUS2, FYV6, GFA1, GIC2, GPA1, HAL1, HSL1, HXT5, HYM1, INP52, KAR4, KTR2, MFA1, MID2, MSB1, MSB2, NRG2, OPY2, PAU7, PCL2, PHD1, PRM1, PRM2, PRM3, PRM4, PRM5, PRM6, PRY2, RAX2, RIM4, SCW10, SCW11, SIM1, SLI15, SPO12, SRL1, SRL3, SST2, STE12, STE2, STE6, SVS1, SWE1, TEC1, TOS2, TOS5, TOS7, YCL056C, YDR249C, YHP1, YJR054W, YJU2…
DIG1	40	169	1.76513e-24	AFR1, CHS1, CIK1, CIS3, CWP2, FIG1, FUS1, FUS2, GFA1, GIC2, GPA1, GSC2, HAL1, HOS2, HYM1, INP52, KAR4, MID2, MSB2, PCL2, PHD1, PRM1, PRM2, PRM3, PRM4, PRM6, RAX2, SCW10, SIM1, SRL3, SST2, STE12, STE2, STE6, SVS1, SWE1, TEC1, YCL056C, YJU2, YNL208W
TEC1	36	238	6.09947e-15	AXL2, CHS7, CIS3, CWP2, DAL80, FUS2, FYV6, GFA1, GIC2, GPA1, HXT5, IAH1, KAR5, KTR2, MSB2, OPY2, PCL2, PGM1, PHD1, RAX2, RGA1, RIM4, SIM1, SRL1, SRL3, STE12, SVS1, SWE1, TEC1, TOS10, TOS2, TOS7, WSC2, YJU2, YNL208W, YOR315W
SWI6	20	155	1.63406e-06	AGA1, CAT8, CIK1, CIS3, CWP2, GIC2, KAR4, KSS1, MID2, MSB2, PCL2, PHD1, SCW10, SIM1, SRL1, SVS1, SWE1, TOS2, YHP1, YJR054W
SWI4	19	157	1.10459e-05	CAT8, CIK1, CWP2, GIC2, HSL1, KSS1, MID2, MSB2, PCL2, PHD1, RAX2, SCW10, SIM1, SRL1, SVS1, SWE1, TOS2, YHP1, YJR054W
2-Negative	96
spermine transport	4	4	8.00063e-08	TPO1, TPO2, TPO3, TPO4
transmembrane transport	18	327	7.76439e-06	AAC3, AGP1, AQR1, BAP3, CTR1, ENB1, HXT1, MEP3, PHO84, PHO89, SIT1, TAT1, TNA1, TPO1, TPO2, TPO3, TPO4, ZRT1
siderophore transport	4	9	9.43783e-06	ENB1, FIT2, FRE4, SIT1
PHO4	8	33	2.93584e-06	ENO1, HMS2, MNN1, PHO5, PHO84, PHO89, SPL2, VTC3
NRG1	14	145	4.24027e-06	AQR1, CYC7, FMP48, FRE4, MNN1, PDR12, PDR16, PHO84, STP4, TAT1, TPO3, VTC3, YBL029W, YPR157W
PHD1	23	440	1.65159e-05	AGP1, CYC7, FMP48, FRE4, FUS3, MGA1, NCA3, PDR12, PDR16, PHO89, RCK1, RHR2, SIT1, SPL2, STP4, TIS11, TPO1, TPO2, TPO4, YBL029W, YHB1, YIL169C, YJL160C
3-Positive	147
ribosomal large subunit biogenesis	10	83	5.23349e-05	ARX1, ERB1, IPI3, MAK21, NOP8, RPF2, SDA1, YBR267W, YDL063C, YJL122W
multi-organism process	12	123	7.7568e-05	AGA1, AGA2, BAR1, FIG1, FIG2, FLO10, KSS1, MFA1, PRM3, SCW4, SST2, YHR214W
STE12	38	313	1.13236e-15	AGA1, ATO3, BAR1, BSC2, CHS7, CIN5, CLN1, DDR48, FAA4, FIG1, GAS5, HXT7, ICL2, MFA1, MIS1, NCA3, NDJ1, PCL1, PHD1, PRM3, PRM6, PRY2, RAX2, RNA1, RRP1, SFH5, SRL1, SST2, SVS1, TIP1, UTH1, VCX1, YER064C, YJU2, YLR413W, YNL087W, YNR018W, YOX1
TEC1	25	238	2.3952e-08	ATO3, BSC2, BSC3, CHS7, CIN5, CLN1, ERG2, FAA4, FTR1, HXT7, NDJ1, PCL1, PHD1, RAX2, SFH5, SRL1, SVS1, VCX1, YDR317W, YJU2, YLL065W, YLR463C, YNL087W, YNL337W, YNR018W
SWI6	16	155	7.31542e-05	AGA1, CLB6, CLN1, HLR1, KSS1, NCA3, PCL1, PHD1, PXR1, RNR1, SCW4, SRL1, SVS1, UTH1, VCX1, YOX1
SWI4	16	157	8.71509e-05	ANB1, CLB6, CLN1, FTR1, KSS1, PCL1, PHD1, RAX2, RNR1, SRL1, SVS1, TIR1, UTH1, VCX1, YNR018W, YOX1
3-Negative	128
cell wall organization or biogenesis	21	217	1.2746e-08	CHS1, CWP1, DFG5, DSE1, DSE2, DSE4, ECM13, EXG1, KRE11, PIR3, PST1, PTP2, RLM1, SCW11, SUN4, YAL053W, YLR194C, YLR414C, YPK2, YPS3, YPS6
cellular cell wall organization or biogenesis	21	247	1.24261e-07	CHS1, CWP1, DFG5, DSE1, DSE2, ECM13, EXG1, KRE11, OSW2, PIR3, PST1, PTP2, RLM1, SCW11, SUN4, YAL053W, YLR194C, YLR414C, YPK2, YPS3, YPS6
cellular cell wall organization	19	206	1.47643e-07	CHS1, CWP1, DFG5, DSE1, DSE2, ECM13, EXG1, KRE11, OSW2, PIR3, PST1, RLM1, SCW11, SUN4, YLR194C, YLR414C, YPK2, YPS3, YPS6
cytokinesis, completion of separation	5	11	2.34687e-06	CHS1, DSE1, DSE2, DSE4, SCW11
