# Supplementary material for: Use of Pleiotropy to Model Genetic Interactions in a Population
Source: PLoS Genet. 2012 Oct 11;8(10):e1003010. doi: 10.1371/journal.pgen.1003010 (PMC3469415; doi:10.1371/journal.pgen.1003010)
Supplement: Table S4 — Results for all computed influence parameters for ME and PR phenotypes. (XLSX) [file pgen.1003010.s008.xlsx]

## Sheet: Table S4
Table S4. Results for all computed infuence parameters for ME and PR phenotypes.
variant-to-variant influences
Source	Target	Effect	SE	|Effect|/SE	P_empirical	P_adjusted
STE11-4	bar1Δ	-0.383391	0.0709642	5.40259	5e-07	1e-05
fus3Δ	bar1Δ	-0.346693	0.0872601	3.9731	4.25e-05	0.0008075
STE11-4	far1Δ	-0.288792	0.08215	3.51542	0.0001885	0.003393
fus3Δ	msg5Δ	-1.4358	0.431408	3.32817	0.00034	0.00578
fus3Δ	STE11-4	-0.683224	0.208275	3.28039	0.000385	0.00616
far1Δ	fus3Δ	-0.445459	0.147756	3.01483	0.0008555	0.0128325
STE11-4	msg5Δ	-1.68724	0.918051	1.83785	0.021074	0.295036
msg5Δ	bar1Δ	0.251889	0.138375	1.82034	0.022026	0.295036
far1Δ	bar1Δ	0.231484	0.189636	1.22068	0.0845205	1
bar1Δ	fus3Δ	0.0990081	0.160311	0.617599	0.26546	1
bar1Δ	msg5Δ	1.90574	3.43092	0.555459	0.296704	1
bar1Δ	far1Δ	-0.065583	0.120671	0.543487	0.303284	1
bar1Δ	STE11-4	-6.86409	13.2182	0.519293	0.317014	1
msg5Δ	STE11-4	-0.239218	0.550831	0.434287	0.371418	1
msg5Δ	fus3Δ	1.37604	3.69163	0.372746	0.419092	1
far1Δ	msg5Δ	-0.557039	1.54115	0.361443	0.42882	1
fus3Δ	far1Δ	-7.92375	26.3956	0.300192	0.487575	1
msg5Δ	far1Δ	-0.122296	0.863453	0.141636	0.702207	1
far1Δ	STE11-4	16.8417	126.681	0.132945	0.717361	1
STE11-4	fus3Δ	-27.9946	398.291	0.0702867	0.838002	1
variant-to-phenotype influences
fus3Δ	ME	-1.22999	0.0505349	24.3395	< 0.000001	< 0.000001
bar1Δ	PR	1.29389	0.0619857	20.874	< 0.000001	< 0.000001
far1Δ	ME	-1.09393	0.0529551	20.6576	< 0.000001	< 0.000001
fus3Δ	PR	-0.654417	0.060015	10.9042	< 0.000001	< 0.000001
STE11-4	PR	0.39427	0.0649576	6.06966	< 0.000001	< 0.000001
far1Δ	PR	-0.377616	0.0628649	6.00679	< 0.000001	< 0.000001
msg5Δ	ME	0.113974	0.0541029	2.10662	0.035748	0.142992
msg5Δ	PR	-0.107591	0.0640131	1.68077	0.0934	0.2802
STE11-4	ME	-0.0413824	0.0546498	0.75723	0.448649	0.897298
bar1Δ	ME	-0.00715897	0.0533438	0.134204	0.893144	0.897298
variant-to-eigentrait influences
fus3Δ	ET1	-0.0742529	0.0035677	20.8126	< 0.000001	< 0.000001
bar1Δ	ET2	-0.0869408	0.00460043	18.8984	< 0.000001	< 0.000001
far1Δ	ET1	-0.0579843	0.00368688	15.7272	< 0.000001	< 0.000001
bar1Δ	ET1	0.050702	0.00366181	13.8462	< 0.000001	< 0.000001
far1Δ	ET2	-0.0478664	0.00460926	10.3848	< 0.000001	< 0.000001
fus3Δ	ET2	-0.0384622	0.00428574	8.97446	< 0.000001	< 0.000001
STE11-4	ET2	-0.0291119	0.00478717	6.08124	< 0.000001	< 0.000001
STE11-4	ET1	0.0139051	0.00379589	3.66321	0.000265	0.000795
msg5Δ	ET2	0.0148059	0.00472527	3.13334	0.001774	0.003548
msg5Δ	ET1	0.000251506	0.00374841	0.0670967	0.946094	0.946094
