# Supplementary material for: Use of Pleiotropy to Model Genetic Interactions in a Population
Source: PLoS Genet. 2012 Oct 11;8(10):e1003010. doi: 10.1371/journal.pgen.1003010 (PMC3469415; doi:10.1371/journal.pgen.1003010)
Supplement: Table S5 — Results for all computed influence parameters for gene expression modes. (XLSX) [file pgen.1003010.s009.xlsx]

## Sheet: Table S5
Table S5. Results for all computed infuence parameters for gene expression modes.
variant-to-variant influences
Source	Target	Effect	SE	|Effect|/SE	P_empirical	P_adjusted
fus3Δ	bar1Δ	-0.680211	0.122499	5.55278	< 0.000001	< 0.000001
STE11-4	far1Δ	-0.91159	0.213267	4.27441	2.5e-05	0.000475
fus3Δ	far1Δ	-0.981632	0.340052	2.88671	0.001425	0.02565
fus3Δ	msg5Δ	-0.853574	0.296533	2.87851	0.0015	0.02565
msg5Δ	bar1Δ	-0.414802	0.146385	2.83364	0.00185	0.0296
STE11-4	msg5Δ	-1.72621	0.817015	2.11283	0.012575	0.188625
STE11-4	fus3Δ	0.23247	0.145006	1.60317	0.041275	0.57785
msg5Δ	STE11-4	-0.441819	0.290975	1.51841	0.0497	0.6461
far1Δ	msg5Δ	-0.492645	0.430212	1.14512	0.1093	1
fus3Δ	STE11-4	18.4304	20.4738	0.900194	0.170875	1
msg5Δ	far1Δ	-0.452208	0.533369	0.847834	0.188375	1
bar1Δ	msg5Δ	1.68281	3.28943	0.51158	0.334075	1
bar1Δ	fus3Δ	0.179833	0.407531	0.441275	0.37615	1
msg5Δ	fus3Δ	0.410472	1.02023	0.402333	0.40315	1
bar1Δ	far1Δ	-0.205297	0.596578	0.344125	0.450325	1
STE11-4	bar1Δ	-0.0835664	0.248271	0.336593	0.45665	1
far1Δ	bar1Δ	-0.0804628	0.324547	0.247923	0.547225	1
bar1Δ	STE11-4	0.076617	0.328964	0.232904	0.56455	1
far1Δ	fus3Δ	-1.23898	5.89167	0.210294	0.5926	1
far1Δ	STE11-4	4.02759	51.0418	0.0789077	0.80935	1
variant-to-SVD mode influences
fus3Δ	SVD1	-0.0828393	0.00560385	14.7826	< 0.000001	< 0.000001
fus3Δ	SVD3	-0.114416	0.00809955	14.1262	< 0.000001	< 0.000001
bar1Δ	SVD3	0.096834	0.00867119	11.1673	< 0.000001	< 0.000001
STE11-4	SVD3	0.0713098	0.00833894	8.55142	< 0.000001	< 0.000001
far1Δ	SVD1	-0.0416701	0.00550686	7.56695	< 0.000001	< 0.000001
bar1Δ	SVD2	0.0663705	0.01092	6.07789	< 0.000001	< 0.000001
STE11-4	SVD2	-0.0532263	0.0103089	5.16313	< 0.000001	< 0.000001
msg5Δ	SVD3	0.0477512	0.00957434	4.98741	< 0.000001	< 0.000001
far1Δ	SVD2	-0.0486694	0.0111655	4.35891	6.66667e-06	4.66667e-05
STE11-4	SVD1	-0.0216681	0.00507266	4.27154	6.66667e-06	4.66667e-05
fus3Δ	SVD2	-0.0359304	0.00982938	3.6554	0.00024	0.0012
msg5Δ	SVD2	-0.0337369	0.0119371	2.82623	0.00492667	0.0197067
far1Δ	SVD3	-0.0144287	0.00893413	1.61501	0.106347	0.31904
msg5Δ	SVD1	0.00736898	0.00640795	1.14998	0.248693	0.497387
bar1Δ	SVD1	0.00268144	0.00589082	0.455189	0.65016	0.65016
